# Supplementary material for: Changes in Organic Acids, Phenolic Compounds, and Antioxidant Activities of Lemon Juice Fermented by Issatchenkia terricola
Source: Molecules. 2021 Nov 5;26(21):6712. doi: 10.3390/molecules26216712 (PMC8588450; doi:10.3390/molecules26216712)
Supplement: Supplementary file 1 [file molecules-26-06712-s001.zip]

Archive with 1 entries (1 files):
- molecules-1443860-supplementary.pdf
